# Supplementary material for: Prospective Multimodal Assessment of Radiation-Induced Subclinical Cardiac Changes in Patients with Left Breast Cancer Using Hematologic Biomarkers, Echocardiography, and 18F-FDG PET/CT: A Pilot Study
Source: Cancers (Basel). 2026 Mar 3;18(5):811. doi: 10.3390/cancers18050811 (PMC12984685; doi:10.3390/cancers18050811)
Supplement: Supplementary file 1 [file cancers-18-00811-s001.zip]

Archive with 1 entries (1 files):
- cancers-4134335-supplementary.pdf
